# Supplementary material for: A scoping review of the methodological approaches used in retrospective chart reviews to validate adverse event rates in administrative data
Source: Int J Qual Health Care. 2024 Apr 24;36(2):mzae037. doi: 10.1093/intqhc/mzae037 (PMC11086704; doi:10.1093/intqhc/mzae037)
Supplement: mzae037_Supp [file mzae037_supp.zip]

Archive with 1 entries (1 files):
- suppl_data/Supplementary Material - Search Strategy.docx
